# Supplementary material for: Investigating mycobacterial topoisomerase I mechanism from the analysis of metal and DNA substrate interactions at the active site
Source: Nucleic Acids Res. 2018 Jun 14;46(14):7296–308. doi: 10.1093/nar/gky492 (PMC6101483; doi:10.1093/nar/gky492)
Supplement: Supplementary Data [file gky492_supplemental_files.zip]

Archive with 3 entries (3 files):
- Movie#1.mp4
- Movie#2.mp4
- SI_NAR.pdf
